# Supplementary material for: Clinical and biomarker analyses of sintilimab plus gemcitabine and cisplatin as first-line treatment for patients with advanced biliary tract cancer
Source: Nat Commun. 2023 Mar 11;14:1340. doi: 10.1038/s41467-023-37030-w (PMC10008621; doi:10.1038/s41467-023-37030-w)
Supplement: Supplementary file 3 — Supplementary Data 1 [file 41467_2023_37030_MOESM3_ESM.xlsx]

## Sheet: Sheet 1
Gene	200804597	200804996	201107969	201102590	201211894	210101514	210108142	210400367	210403097	210605440	210608095	210708298	210801698	210807262	210901966	210903500	211113939	211006645	220316520	200805000	201003272	201109425	210310295	210417195	210609621	211202349	211118556	220316522
ADM	906.98	742.69	275.34	477.51	886.7	472.4	126.87	147.46	494.52	548.77	919.34	488.05	1954.02	752.37	576.1	777.9	2906.79	201.58	403.58	221.09	3804.11	905.63	291.33	777.77	883.65	1185.6	194.74	1589.44
ADORA2A	299.4	117.72	151.31	86.54	51.39	87.03	64.97	158.71	75.27	228.89	190.69	169.67	193.73	110.38	235.37	410.34	68.06	91.83	118.05	1117.41	157.83	129.19	140.5	64.63	283.99	97.16	108.76	96.65
AKT1	546.58	668.25	461.37	882.05	392.52	536.28	389.41	462.47	673.5	1473.4	1129.23	1541.27	821.25	1031.27	1700.74	2374.53	1781.89	892.04	1360.63	530.73	675.23	780.27	383.17	737.31	2771.93	1039.38	638.99	1230.7
ANGPT2	210.1	50.2	121.54	176.14	168.76	1117.53	88.45	166.75	74.29	265.11	175.34	326.02	158.66	180.89	194.17	425.9	118.16	466.79	355.33	115.71	223.94	240.48	126.18	141.05	174.86	116.95	172.22	263.7
ARG1	3358	1139.13	1642.09	5.09	1683.57	704.48	98.05	277.64	5520.65	5948.06	16454.7	2928.5	1356.83	2679.42	397.94	2899.61	2656.29	20.2	1219.05	673.05	35.66	4272.31	2259.66	1070.56	470.28	20777.5	60.65	1381.69
ATM	1712.29	2470.43	1257.62	1549.95	2203.15	3020.98	1738.4	1761.08	1557.72	1060.58	1854.46	1458.83	1585.28	832.36	1410.11	1182.4	597.43	730.47	1938.02	1791.01	1123.65	1282.97	2109.67	1605.55	1007.11	1473.66	1600.16	2340.12
AXL	967.57	1127.02	736.71	3100.24	1468.05	2124.61	1085.25	1209.82	750.34	984.53	1252.09	1809.9	634.51	321.92	1604.97	832.35	257.12	1079.52	557.82	645.89	921.72	1311.11	1039.56	706.4	3035.38	2687.43	1241.9	562.48
BCL2	267.51	301.23	166.19	102.83	296.42	146.64	246.4	105.67	78.18	265.11	209.46	235.05	212.69	201.94	224.23	316.99	81.3	305.22	779.28	1843.16	60.09	122.8	116.07	395.63	356.74	218.1	336	695.26
BIRC5	607.18	488.2	168.67	426.83	189.35	153.03	519.61	216.57	441.01	857.79	226.53	669.98	2850.75	1794.3	1759.75	1664.7	2212.94	349.42	121.21	1323.84	816.8	94.66	405.08	137.12	1613.39	1911.23	269.47	104.14
BLK	4.39	0	17.36	7.81	1.97	10.38	13.74	4.42	5.23	15.24	1.28	14.75	2.25	1.97	0	5.83	3.78	0.38	6.53	2.72	2.61	7.67	8.22	17.42	0.69	2.61	9.47	55.95
BLM	50.63	43.28	44.65	57.58	21.19	35.93	76.71	46.21	68.46	91.29	26.88	100.03	154.87	129.32	365.65	29.17	208.91	53.73	74.55	200.45	189.45	20.47	62.98	46.08	127.46	103.76	73.96	69.87
BRCA1	171.83	162.73	76.9	160.75	125.52	89.16	352.06	115.32	135.58	111.81	61	127.03	500.86	253.51	317.77	241.15	341.25	73.54	114.09	459.02	198.07	51.17	244.99	132.06	116.43	71.88	109.78	105.21
BRCA2	224.45	225.06	119.06	118.22	102.87	108.32	283.75	81.57	114.17	278.38	124.14	148.35	559.63	136.69	410.19	513.41	464.14	117.74	95.11	334.08	239.75	60.12	191.06	119.7	295.01	215.9	126.16	73.09
BRIP1	318.54	117.72	225.73	388.82	146.11	148.77	477.99	112.1	214.37	288.04	127.56	283.38	746.37	593.45	532.67	612.59	392.3	129.94	173.42	1448.78	351.86	95.94	288.8	106.77	437.21	395.11	118.99	93.43
BTLA	175.02	53.67	96.74	23.19	31.49	12.51	55.36	36.56	16.9	135.95	136.09	73.02	110.31	89.33	150.74	250.87	9.45	62.87	36.58	100.5	30.63	81.86	107.64	51.7	107.61	82.87	58.6	183.39
C1QA	2102.99	3796.54	2120.83	1797.92	1630.03	938.68	1797.1	933.38	1688.06	3973.27	2830.54	3528.3	1000.41	413.48	1001.46	1341.87	784.6	1068.85	2100.96	1332.53	3383.72	1431.35	3421.61	1151.48	5861.74	2054.16	1611.42	2014.58
C1QB	2745.64	6192.53	6099.56	4532.87	4566.3	2120.36	5468.41	3418.1	5518.7	10218.7	9094.85	9651.44	2869.71	1260.71	2781.95	3893.37	2693.15	3070.12	3966.02	2214.72	7376.38	3956.36	9882.7	3195.37	15271.2	6945.54	6688.53	3556.63
CCL13	111.23	29.43	59.53	190.62	4.03	753.45	37.22	17.28	14.96	1829.49	125.85	247.85	156.76	94.59	75.02	138.08	16.07	75.07	9.69	21.19	2315.13	29.42	25.91	21.92	49.19	69.68	108.76	52.74
CCL18	1208.37	2046.29	734.23	1982.55	389.77	836.49	57.5	227.82	85.97	2446.31	3670.11	672.83	536.88	180.89	511.52	581.48	848.88	123.84	277.82	152.65	8454.31	134.31	488.5	89.92	743.65	426.99	1929.76	410.41
CCL2	3032.69	2070.52	1299.78	1816.02	2689.09	2825.1	1648.76	933.38	659.88	3317.83	1325.47	3069.21	1368.2	205.1	1198.55	752.62	1069.13	1146.58	950.92	563.32	4433.62	1022.03	1387.56	799.69	2178.88	1717.73	650.25	2167.71
CCL20	2748.83	1024.87	419.21	359.86	360.94	202	2240.01	819.27	964.35	268.73	608.77	301.86	17522.6	410.33	926.85	1269.92	401.75	34651.6	1666.73	18726.5	5664.62	974.7	1276.34	593.44	4198.33	122.45	1219.38	1710.45
CCL21	4133.02	1135.67	1002.12	608.73	1096.73	372.33	418.23	899.63	1390.41	4054.15	1008.07	1481.57	158.66	135.64	235.37	1254.36	269.41	1462.09	4167.71	351.47	785.18	3341.1	883.68	1759.53	1294.82	1317.54	144.59	5280.74
CCL22	138.34	93.49	76.9	45.82	10.9	18.9	31.88	15.67	6.2	291.66	149.74	64.49	108.42	106.17	165.22	305.32	15.12	62.87	10.48	37.48	29.91	79.31	10.74	27.54	72.34	75.17	74.98	33.46
CCL4	648.64	555.72	984.76	497.42	662.94	289.3	360.59	218.18	222.15	1595.31	1188.96	1780.05	576.69	172.47	358.97	431.73	169.21	468.31	307.88	450.33	1936.42	501.42	1206.4	532.19	1901.09	596.31	946.07	713.47
CCL5	560.93	997.18	726.79	530.9	669.12	231.81	408.62	182.82	288.29	2009.34	1026.84	1433.24	858.22	161.95	347.83	530.91	199.46	552.14	618.72	643.72	2190.09	607.59	2171.18	962.66	2688.15	1238.38	1092.45	1216.78
CCL7	13.95	8.66	17.36	17.76	5.41	16.77	6.27	1.21	0	30.93	8.11	0	0.36	1.97	0.42	1.94	97.37	0.38	5.73	27.7	476.18	2.56	0	3.93	13.92	66.38	5.37	10.98
CCND1	3587.64	3214.85	2810.41	3159.06	1798.19	1911.7	945.44	4655.64	3337.82	1736.54	1344.24	1556.9	2038.38	1094.42	3610.39	1960.3	1119.23	1446.85	9512.15	582.88	4632.68	6894.54	1656.35	2776.14	2601.07	1921.13	1374.97	5482.06
CCR2	227.64	304.69	210.84	63.92	141.99	129.61	200.51	73.53	56.78	278.38	125.85	88.66	86.62	97.75	150.74	301.44	35.92	84.21	195.56	83.11	155.67	129.19	179.26	95.54	166.04	195.01	90.33	209.09
CCR4	111.23	41.55	96.74	57.58	63.75	150.9	87.38	52.64	23.71	201.13	141.21	115.66	88.51	124.06	166.33	231.42	16.07	81.16	74.55	45.09	39.25	111.28	112.7	69.68	77.85	120.25	120.02	226.22
CCR5	203.72	235.44	208.36	81.11	240.14	78.51	247.47	75.14	43.17	628.44	262.36	300.44	248.71	77.75	144.06	192.53	136.12	142.13	149.69	129.83	282.87	161.17	427.83	124.76	737.04	313.75	383.09	171.61
CD14	2163.59	1514.81	2455.7	3197.07	2280.71	1826.53	3236.81	1177.67	3802.79	9312.21	7398.66	6930.99	1518.92	1670.11	1543.73	3389.69	2277.22	2044.34	1723.68	543.77	5173.8	2723.28	5046.15	1126.19	6317	6423.31	2797.79	1998.52
CD163	1010.63	978.13	1284.9	1375.28	399.38	461.76	579.38	165.14	949.76	4505.6	1833.99	3400.38	605.13	479.79	795.46	1513.01	1274.26	544.52	52.4	443.81	1021.61	573.05	844.08	196.13	3506.07	1656.16	919.46	69.87
CD19	33.09	0	79.38	6	4.72	67.87	27.61	38.17	4.26	75.59	25.17	36.07	90.41	73.54	159.65	330.61	7.56	11.05	11.27	13.58	5.48	37.09	22.54	23.6	37.07	8.11	14.59	220.87
CD1C	248.37	186.97	195.96	63.01	63.06	21.03	150.35	52.64	24.68	232.51	211.17	152.62	147.28	150.37	101.75	276.15	17.96	105.55	58.73	40.74	15.54	75.47	84.89	79.24	19.43	243.39	49.39	229.43
CD2	82.52	268.34	156.27	46.72	161.9	14.64	83.11	63.89	26.63	446.17	392.05	212.31	191.84	69.33	165.22	252.82	71.84	142.13	64.26	48.35	75.9	120.24	339.36	124.76	471.38	256.58	371.83	82.72
CD209	294.62	457.04	131.47	640.41	52.08	121.09	174.89	71.92	321.37	955.56	414.24	480.95	257.24	188.26	191.94	538.69	46.32	146.7	99.07	102.67	849.14	110.01	123.65	62.94	403.04	362.13	163.01	628.87
CD244	90.5	41.55	89.3	9.62	19.13	0	16.94	41.39	13.01	87.66	55.89	21.85	116	112.48	135.15	338.39	5.67	18.67	14.43	40.74	9.07	23.02	26.75	11.8	46.99	26.8	22.78	9.91
CD247	232.42	328.93	138.91	40.39	56.2	12.51	47.89	152.28	50.95	324.25	299.91	185.31	240.18	144.05	141.83	233.37	36.87	91.83	121.21	217.83	34.94	98.49	126.18	84.86	196.9	175.22	139.47	296.9
CD27	190.96	167.93	99.22	60.3	76.1	212.65	80.98	68.71	29.55	566.88	204.35	243.58	116	100.9	89.5	241.15	39.7	44.58	130.7	80.94	57.94	74.19	381.49	150.05	550.75	157.63	233.64	390.07
CD274	176.61	48.47	332.39	319.13	144.05	155.16	241.06	190.85	94.72	738.28	221.41	407.04	181.41	116.69	176.35	289.77	104.93	146.7	60.31	2462.43	1242.95	455.37	430.36	264.13	867.11	298.36	718.83	59.17
CD276	1691.56	2041.09	1247.69	2998.88	1487.95	4651.9	1297.63	2026.27	1608.3	1837.94	944.94	2021.68	844	990.23	796.57	1153.23	903.7	2370.52	3968.39	1022.89	1803.47	1940.45	822.17	1919.13	1280.49	1391.2	1100.64	2860.57
CD28	68.17	67.52	84.34	67.54	135.81	18.9	45.76	30.13	19.82	104.56	108.78	111.4	107.47	69.33	88.38	159.47	21.74	40.01	49.24	22.27	33.51	49.89	68.04	42.15	72.34	74.07	52.46	115.92
CD38	149.5	200.82	230.69	166.18	100.12	274.39	121.53	71.92	75.27	296.49	306.73	485.21	149.18	81.96	105.09	235.31	71.84	56.78	111.72	83.11	240.47	124.08	507.04	93.29	532.01	428.09	216.24	238
CD3D	414.22	566.1	347.27	121.84	280.64	55.09	225.05	121.75	135.58	729.83	518.33	388.56	374.78	156.68	305.52	363.67	89.8	168.04	273.08	148.3	145.61	253.27	728.64	281.55	691.85	479.77	438.36	484.3
CD3E	245.18	420.68	228.21	104.64	225.73	38.06	148.21	68.71	44.14	704.49	402.29	428.36	289.47	87.22	195.28	219.76	98.31	177.19	226.41	135.26	142.02	193.15	441.31	206.81	676.41	459.98	393.32	407.2
CD3G	120.8	114.26	101.7	21.38	50.02	21.03	44.69	22.1	13.01	167.33	165.1	112.82	84.72	50.39	125.13	184.75	23.63	47.63	82.46	49.43	28.48	55	159.88	84.3	179.27	148.84	136.4	125.56
CD4	1106.31	1049.11	917.79	630.46	1006.13	768.35	1181.3	539.62	743.54	1701.54	1617.27	1693.35	487.59	471.37	537.13	836.24	531.26	779.25	831.49	401.44	822.55	938.88	1374.92	638.4	888.06	1081.16	1380.08	953.34
CD40	544.98	238.91	399.36	274.78	239.46	627.83	408.62	388.54	132.66	422.03	443.25	473.84	394.69	147.21	509.29	280.04	171.1	450.02	386.18	2185.39	379.88	222.57	897.16	211.3	380.99	461.08	522.3	882.67
CD40LG	109.63	98.68	131.47	15.95	31.49	8.25	40.42	12.46	6.2	53.87	88.31	36.07	74.29	33.55	69.45	110.85	15.12	65.92	125.17	17.93	6.92	52.44	27.6	29.78	39.27	39.99	19.7	128.77
CD44	2069.5	2122.46	2019.13	4560.03	4737.89	5024.5	2644.49	2776.83	885.56	7860.09	2175.27	5138.68	1229.81	1434.36	2153.93	6812.43	3276.4	1202.98	1844.69	5799.99	18305.2	5570.63	3205.9	1761.78	5598.28	1275.76	2700.54	2926.96
CD47	2560.66	4605.01	4197.01	5220.69	2813.33	3244.54	4470.54	3328.1	5138.36	3395.08	2028.52	2732.35	4349.41	2826.76	882.31	3296.34	3192.27	4670.54	2507.51	3031.73	8119.43	3301.45	5475.88	1925.32	2812.71	4467.42	5294.38	2497.54
CD48	462.06	1270.71	635.01	169.8	509.88	165.81	486.53	419.08	130.71	999.01	1656.52	876.08	928.37	293.5	542.69	968.48	393.24	387.53	465.28	239.56	1143.06	362	812.9	328.75	1254.03	985.51	573.48	995.11
CD6	173.42	176.58	183.56	79.3	97.38	72.12	100.19	194.07	34.41	394.26	183.87	193.84	146.34	87.22	162.99	229.48	31.19	161.95	182.12	87.46	57.22	188.03	310.71	210.18	257.53	82.87	145.61	159.83
CD68	2911.49	3587.06	2946.84	1980.74	1991.06	1194.18	1897.42	2762.37	1674.44	3844.11	4661.54	3435.91	1648.79	755.53	1892.26	2343.41	3842.63	1523.06	1745.82	1576.98	5779.6	2148.95	2556.25	1288.04	3780.55	2645.65	2301.33	1662.26
CD69	216.48	155.81	195.96	201.48	117.97	142.39	95.92	73.53	29.55	168.54	148.03	793.64	141.6	76.7	146.29	221.7	24.58	90.31	275.45	1075.04	316.64	181.64	156.51	85.42	161.63	112.55	88.29	891.23
CD70	52.23	1.73	42.17	53.96	12.27	14.64	20.14	41.39	0	331.5	20.05	13.33	48.7	39.86	60.55	138.08	0	40.01	4.94	2389.64	45	80.59	30.97	7.87	2063.13	18	25.85	23.83
CD74	20319	16978	17653.7	19683.7	25236.9	13289.8	39907.2	18781.3	10583.7	67259.6	26324.7	57047.5	20939	5016.92	12397	14249.1	6566.98	23482.2	28145.3	22245.5	13026.9	18372.2	44004	21272.3	50122.2	25808.5	63774.3	29265.1
CD79A	98.47	110.8	39.69	95.59	43.84	421.3	71.37	96.03	25.66	202.34	124.14	270.59	26.9	20.92	47.18	58.34	40.65	14.1	50.03	17.93	44.29	43.49	161.57	97.78	107.61	55.38	81.12	397.56
CD79B	31.49	24.24	71.93	11.43	21.19	106.19	42.56	26.92	23.71	76.8	117.32	82.97	31.64	40.91	86.16	180.86	21.74	8	55.56	8.15	6.2	30.7	32.65	35.4	30.45	25.7	15.61	246.57
CD80	259.53	90.02	91.78	45.82	91.89	40.19	74.57	42.99	18.85	226.48	119.02	104.29	149.18	103.01	155.19	262.54	16.07	116.22	114.09	228.7	182.98	69.07	116.91	103.4	257.53	79.57	91.36	109.5
CD84	1082.39	1672.35	895.46	476.6	807.08	757.71	1205.85	864.27	402.11	1609.8	1596.79	1089.28	946.38	424.01	601.71	1151.29	892.36	594.82	398.84	1931.16	622.06	547.47	1280.55	362.47	1595.75	1059.17	1174.34	646
CD86	139.93	211.21	235.65	223.2	413.79	163.68	206.91	152.28	94.72	395.47	345.98	252.11	257.24	128.27	218.66	429.79	155.97	171.09	125.17	178.72	248.37	168.85	346.94	166.91	372.17	311.55	431.2	133.06
CD8A	241.99	427.61	277.82	91.97	160.52	63.61	123.67	136.21	43.17	904.86	369.87	468.15	171.93	152.47	147.4	297.55	46.32	123.84	231.95	223.26	226.81	168.85	747.18	281.55	1180.17	252.18	313.48	462.88
CD8B	211.69	129.84	89.3	26.81	40.41	23.15	32.95	62.28	10.09	387.02	175.34	193.84	1950.23	1113.36	277.68	427.84	23.63	88.78	46.86	185.24	29.91	97.21	148.93	72.49	495.63	94.96	180.41	84.87
CDKN2A	29.9	24.24	37.21	49.44	13.64	14.64	463.05	59.06	49	11.62	2.99	3.38	361.51	130.37	8.21	46.67	49.16	11.05	0	5.98	7.64	42.21	16.64	19.11	11.71	1.51	123.09	38.82
CEACAM3	34.68	10.39	44.65	12.33	10.9	8.25	8.4	14.06	6.2	21.27	11.52	16.17	43.96	38.81	95.07	210.03	2.84	41.53	10.48	10.32	31.35	25.58	28.44	1.69	11.71	4.81	14.59	14.19
CMKLR1	680.53	799.82	520.91	382.48	297.11	310.59	534.55	327.47	286.35	1262.16	897.16	1019.63	589.96	284.03	449.16	604.81	339.36	437.83	557.03	366.68	655.83	331.3	657.86	162.97	1159.23	505.05	826.31	466.1
CPA3	171.83	119.45	146.35	553.53	28.06	968.49	252.8	129.78	12.04	197.51	113.9	576.18	245.87	131.43	207.53	476.46	7.56	142.13	95.11	74.42	18.41	162.45	126.18	60.69	123.05	39.99	159.94	607.45
CSF1R	144.72	207.74	188.52	222.29	196.9	80.64	262.41	121.75	94.72	137.16	107.08	129.88	75.24	53.54	83.93	176.97	25.52	53.73	114.09	79.85	121.18	130.47	190.22	75.3	110.92	68.58	53.48	139.48
CSF2	20.33	8.66	59.53	6	0	8.25	2	15.67	0	191.47	11.52	4.8	47.75	28.28	72.8	89.46	0	14.1	2.57	13.58	66.56	21.75	7.37	5.06	18.33	16.9	21.75	0.27
CSF2RB	130.37	114.26	91.78	86.54	43.84	116.84	79.91	25.31	30.52	256.66	64.42	159.72	136.86	80.91	129.58	305.32	19.85	78.12	109.35	1609.57	108.96	67.79	161.57	42.71	184.78	61.98	64.74	270.13
CSF3R	729.97	1026.61	560.59	1216	356.82	457.5	1164.23	661.76	294.13	726.21	874.97	854.76	365.3	252.46	618.41	2335.64	242	817.35	298.39	275.41	897.29	819.93	1557.77	184.33	714.99	470.97	385.13	503.58
CTAG1B	0	5.19	0	0	0	1.86	0	0	0	0	0	0	0.36	10.39	1.53	0	0	1.91	0	0.54	0	0	0	0	5.1	0	4.35	0
CTLA4	130.37	38.09	86.82	54.87	52.76	35.93	110.86	20.49	1.34	290.45	67.83	296.17	164.35	1208.09	191.94	369.5	16.07	84.21	58.73	78.77	98.18	55	131.24	76.99	233.28	119.15	263.32	248.71
CTSS	6710.02	6031.52	9215.07	4366.35	5849.81	4813.71	8433.21	15738.9	3367.01	10026.8	9318.39	10030.9	8718.37	1811.14	3159.42	5122.45	8978.43	6632.19	5875.37	2834	4504.05	4606.16	11822.4	3076.23	7497.58	10957.4	17924.7	6585.06
CTSW	100.07	74.44	215.8	78.4	35.61	52.96	63.9	39.78	82.07	93.7	115.61	185.31	66.71	61.96	120.68	198.36	17.02	30.87	55.56	78.77	56.5	134.31	240.77	40.46	180.37	88.37	55.53	131.98
CX3CL1	265.91	744.42	166.19	326.37	809.14	361.69	232.53	128.17	375.84	758.8	207.76	131.3	331.18	124.06	109.54	270.32	31.19	190.91	693.86	48.35	882.92	392.69	509.57	1416.17	153.91	169.73	650.25	756.3
CX3CR1	138.34	432.8	315.02	74.78	1600.52	112.58	1371.27	483.36	129.74	139.57	190.69	203.78	97.99	103.01	191.94	307.27	36.87	254.92	889.22	116.79	22.73	392.69	309.03	278.74	153.91	235.69	174.27	291.54
CXCL1	4174.48	2273.07	1882.7	3874.02	1076.82	1700.91	7068.21	3058.09	2742.51	1358.73	1064.39	5164.26	280.94	253.51	802.14	11979.6	481.16	4501.35	2556.55	109.19	3452.71	2211.62	22925.4	1510.02	1832.75	716.14	5413.11	3584.48
CXCL10	1023.39	161	461.37	103.74	728.83	27.41	498.27	25.31	84.02	972.46	132.68	152.62	528.35	79.85	109.54	105.02	26.47	218.34	180.53	558.98	1822.87	298.04	2108.83	1397.62	494.53	385.21	2270.63	250.85
CXCL11	249.97	38.09	146.35	43.1	105.61	33.8	433.17	30.13	17.87	486	122.44	97.18	452.51	87.22	118.45	254.76	14.18	110.12	46.07	180.89	590.44	76.75	404.24	224.23	457.05	160.93	1842.76	83.8
CXCL12	782.59	503.78	426.65	407.82	236.71	144.52	141.81	49.42	596.65	508.94	755.52	1204.41	187.1	96.69	167.44	309.21	126.67	85.74	1898.48	244.99	15.54	209.78	168.31	246.71	455.95	375.32	19.7	1005.82
CXCL13	120.8	36.36	19.84	30.43	13.64	0	59.63	12.46	0	731.04	0	286.22	60.07	19.87	32.71	1.94	30.25	18.67	7.32	166.77	283.59	40.93	1025.24	133.19	1582.52	138.94	1058.67	618.16
CXCL5	3976.74	204.28	1704.11	4019.73	47.96	2177.84	5840.88	639.26	38.3	46.62	64.42	378.61	85.67	65.12	60.55	5101.06	19.85	107.08	5.73	37.48	2105.29	413.16	6776.02	5.62	288.4	4259.62	37.11	832.34
CXCL8	9014.34	7490.93	1284.9	11226.4	2592.32	13996.7	4375.56	4552.78	4061.54	2388.37	3629.15	6339.71	1826.05	642.92	1892.26	19809.2	4355.93	27026	10641.6	314.53	9175.09	6909.88	13531.2	3352.16	4107.94	5315.08	3093.61	26385.5
CXCL9	2466.57	775.58	605.24	168.9	509.88	35.93	574.04	155.5	114.17	2626.17	1038.79	1062.27	2165.4	273.51	417.98	523.14	199.46	728.95	690.7	701.3	503.48	422.11	6312.59	1530.81	1046.79	1702.34	8613.95	428.62
CXCR2	155.88	431.07	156.27	389.72	58.94	23.15	285.89	131.39	62.62	105.77	240.18	125.61	103.68	147.21	203.08	847.91	29.3	187.86	50.03	44	144.89	245.59	817.96	27.54	86.67	151.03	28.92	158.76
CXCR3	112.82	181.78	89.3	15.95	33.55	12.51	29.75	18.88	12.04	117.84	20.05	24.7	46.8	17.76	29.37	62.23	0.95	23.24	51.61	57.04	30.63	39.65	82.36	37.65	89.98	37.79	35.06	63.45
CXCR4	1642.12	2293.85	868.18	2434.15	1940.96	2052.22	1601.8	1405.89	475.06	1480.64	1775.97	3403.22	2199.53	5637.87	1229.72	2944.34	3396.45	1707.49	2165.82	2737.3	2152	1569.5	4350.16	1706.71	1247.42	2057.45	1471.19	6805.66
CXCR6	218.07	200.82	156.27	48.53	65.12	38.06	64.97	68.71	14.96	279.59	134.38	136.98	123.58	101.96	156.31	245.04	22.69	87.26	112.51	99.41	34.94	83.14	219.71	96.1	247.61	129.05	220.33	223.01
CYBB	1576.74	2484.28	1190.64	1455.83	2166.77	1287.86	3670.11	1357.68	994.5	4447.66	2421	3313.68	2343.61	401.91	1127.28	1413.83	787.43	1491.05	670.92	641.55	3069.68	1263.78	4093.16	1024.47	2899.8	2423.57	3834.7	586.03
DLL4	162.26	90.02	307.58	349.9	129.64	919.52	150.35	377.29	467.28	103.36	83.19	171.09	72.4	123.01	205.3	270.32	34.03	126.89	366.41	110.27	249.81	328.74	228.98	192.76	113.13	37.79	65.77	208.02
EGFR	1128.64	567.84	590.36	921.87	895.62	559.7	590.05	1320.71	1371.92	1137.83	1255.51	554.86	735.94	229.3	985.87	779.84	617.28	1652.62	1620.06	277.59	1534.71	1665.43	933.4	1551.04	1719.21	1252.67	1130.32	1173.94
EIF2AK2	940.46	1637.72	2071.22	1678.46	2344.54	1994.74	3007.35	2982.55	1347.61	1215.08	1011.49	1066.54	905.62	1572.23	1082.74	727.33	1099.38	1289.86	1173.97	2503.72	3287.42	1724.27	2147.59	2332.75	2810.51	2213.57	1607.33	1058.29
ENTPD1	1245.05	1803.92	1332.03	1786.16	1820.84	5565.3	1630.61	2514.86	555.8	903.65	753.82	1551.22	535.93	906.03	631.77	626.21	271.3	1234.99	1503.79	536.16	440.96	1610.43	1756.62	1013.8	759.09	661.17	1136.46	2234.11
EOMES	28.31	8.66	32.25	9.62	10.9	12.51	11.61	15.67	2.31	103.36	32	33.22	14.57	37.76	44.96	46.67	14.18	4.95	39.75	17.93	9.07	28.14	35.18	20.79	87.77	21.3	10.49	60.24
FAS	414.22	763.46	575.48	638.6	494.1	689.57	435.3	340.32	307.75	652.58	327.21	705.52	526.45	209.31	218.66	400.62	123.83	265.59	590.25	1233.66	157.83	679.22	442.16	445.08	826.33	956.92	382.06	1050.79
FASLG	53.82	27.7	89.3	11.43	24.62	6.12	24.41	22.1	17.87	121.46	74.66	57.39	59.13	89.33	72.8	134.19	8.51	44.58	53.19	45.09	39.97	42.21	123.65	52.83	202.41	56.48	68.84	60.24
FCAR	37.87	17.31	47.13	64.82	9.52	29.54	51.09	4.42	4.26	45.42	33.7	54.54	26.9	76.7	155.19	264.49	11.34	26.29	1.78	16.84	75.19	70.35	71.41	5.62	19.43	4.81	13.56	46.32
FCGR1A	479.6	599	701.98	1066.67	1341.76	898.23	904.89	652.12	227.99	999.01	444.95	1315.27	192.78	77.75	302.18	332.55	268.46	613.11	424.15	457.94	744.94	831.44	2434.07	391.13	2026.76	452.28	966.55	424.33
FCGR2B	1082.39	792.89	1064.14	607.83	1605.32	1568.91	952.91	584.62	811.63	1334.58	1666.76	1318.12	1359.67	366.12	491.47	877.08	691.01	378.38	702.56	642.63	1807.78	868.53	1142.36	289.98	237.69	1255.97	1066.86	914.79
FCRL2	26.71	12.12	39.69	4.19	4.72	523.5	16.94	6.03	0	57.49	37.11	41.75	49.65	117.74	70.57	451.18	8.51	11.05	12.85	10.32	2.61	20.47	26.75	25.85	37.07	19.1	24.82	149.12
FGF13	66.58	115.99	114.1	44.91	83.65	35.93	50.03	112.1	430.31	80.42	108.78	91.5	107.47	174.58	95.07	392.84	28.36	332.66	119.63	61.38	34.22	112.56	46.13	74.18	83.36	83.97	215.21	181.25
FOXP3	173.42	38.09	131.47	59.39	43.84	29.54	88.45	44.6	18.85	411.16	69.54	88.66	169.09	93.54	152.97	120.57	4.73	87.26	21.55	88.55	31.35	80.59	79.84	43.27	54.7	98.26	107.74	50.6
FPR1	108.04	98.68	176.12	323.66	144.05	127.48	69.24	99.24	13.01	53.87	57.59	310.39	79.03	72.49	226.46	246.98	29.3	79.64	118.84	122.23	205.97	179.08	228.14	14.61	271.86	70.78	44.27	314.03
FUT4	143.12	112.53	248.05	276.59	152.29	72.12	138.61	366.04	287.32	409.96	146.33	203.78	318.86	146.16	458.07	414.23	115.33	219.87	322.11	331.91	193.76	200.82	127.02	141.05	216.74	123.55	198.84	137.34
G6PD	3542.99	2112.07	483.7	410.54	583.32	214.78	2464.13	329.07	302.89	402.71	156.57	2726.67	314.12	251.4	360.08	770.12	375.28	488.13	341.1	264.55	618.46	271.18	384.02	366.97	318.16	162.03	378.99	1482.35
GBP1	2005.71	1405.74	1012.05	1034.09	1240.18	1015.33	2231.47	562.12	468.25	2181.96	898.86	2146.76	1010.84	354.55	546.03	863.47	223.09	555.19	628.21	1002.25	1969.47	802.02	4026.6	1460.57	2165.65	1617.68	3290.14	440.4
GNLY	116.01	60.59	64.49	19.57	31.49	35.93	55.36	42.99	40.25	119.05	137.79	92.92	72.4	66.17	107.31	169.19	15.12	84.21	23.14	275.41	34.22	221.29	87.42	90.48	74.54	112.55	39.15	27.04
GZMA	353.62	576.49	399.36	256.68	317.02	110.45	125.8	92.82	174.48	1608.59	799.89	741.05	583.33	224.04	347.83	700.11	258.07	357.04	299.18	618.73	285.74	344.09	902.22	410.24	1985.97	1172.41	960.4	468.24
GZMB	256.35	141.96	195.96	107.36	74.73	221.16	53.23	31.74	63.59	401.51	223.12	303.28	86.62	131.43	181.92	340.33	33.09	58.3	53.98	251.51	235.44	231.52	429.52	198.94	511.06	345.63	354.43	339.73
GZMH	104.85	176.58	106.66	35.86	54.14	42.32	37.22	17.28	28.57	215.62	178.75	97.18	43.96	73.54	125.13	138.08	36.87	49.16	37.37	52.69	59.38	75.47	147.25	78.11	276.27	156.53	165.06	53.81
GZMK	336.08	332.39	312.54	136.32	269.66	33.8	108.73	36.56	82.07	1579.62	470.55	544.91	219.32	128.27	207.53	311.16	108.71	100.98	186.86	241.73	139.86	234.08	496.93	187.14	1999.2	749.13	271.51	380.43
HAVCR2	293.02	391.25	478.74	483.84	2405.62	297.81	549.5	470.51	269.81	506.52	325.5	330.28	228.8	96.69	222	301.44	282.64	172.62	162.34	309.09	451.74	381.18	738.75	415.3	655.47	348.93	486.47	193.02
HDC	41.06	24.24	89.3	108.26	6.78	118.97	55.36	18.88	0	61.11	33.7	149.77	82.82	123.01	122.9	219.76	3.78	20.2	12.85	13.58	5.48	28.14	18.33	6.18	59.11	5.91	20.73	145.91
HERC6	270.7	318.54	406.8	205.1	261.42	210.52	625.27	483.36	99.58	390.64	407.41	441.15	246.81	418.75	317.77	422.01	122.89	472.88	216.13	525.3	845.55	246.87	152.3	368.09	1456.86	706.25	719.85	334.38
HIF1A	4672.02	5744.14	1850.46	6799.03	3811.99	4675.32	5646.64	2773.62	4394.22	4404.2	2081.42	6152.1	2240.29	1264.92	2768.59	5789.5	4447.62	4998.24	5278.2	2188.65	12282.4	5046.19	5416.9	6635.76	6300.46	3470.23	4203.21	10063.2
HLA-DMA	1074.42	2046.29	2490.43	1509.22	2129.02	1515.68	4195.19	1957.16	887.5	3565.28	2037.05	3303.73	1359.67	503.99	1108.35	1458.56	947.19	1443.8	1253.06	1028.32	1087.72	1386.58	4094.01	1012.11	2148.01	2371.89	6287.28	2012.44
HLA-DMB	822.46	1842	1292.34	682.04	1418.63	849.26	2234.67	1378.57	440.04	2067.28	1545.6	1518.53	896.14	347.18	782.1	1044.33	626.73	1103.9	495.33	544.85	264.18	713.76	2343.92	668.18	1278.28	1382.4	5346.58	742.38
HLA-DOA	20.33	69.25	141.39	132.7	295.74	104.06	254.94	243.89	77.21	250.62	158.27	124.19	82.82	51.44	63.89	120.57	14.18	79.64	22.34	74.42	24.88	115.12	453.11	129.25	216.74	207.11	1288.98	27.04
HLA-DOB	98.47	157.54	89.3	47.63	35.61	133.87	169.56	46.21	5.23	131.12	71.24	104.29	122.64	88.27	106.2	190.58	9.45	70.49	45.28	172.2	32.79	37.09	220.55	49.45	112.02	104.86	516.16	163.04
HLA-DPA1	5228.56	9331.2	4020.9	5118.42	8565.07	4181.36	9844.11	5322.63	2466.25	2784.29	2554.1	1950.61	1275.31	471.37	740.9	1229.08	836.59	1748.64	3200.38	5164.42	2186.5	3708.21	14246.5	3718.01	3042	4236.53	6007.83	2855.21
HLA-DQA2	58.6	6.92	42.17	1.47	19.82	10.38	24.41	23.71	3.28	56.28	78.07	9.06	134.96	134.58	175.24	336.44	0	78.12	16.02	27.7	1.17	16.63	11.59	19.11	43.68	4.81	111.83	9.91
HLA-DRA	19730.6	21376.9	5955.69	7278.69	12127.3	6970.53	11685.1	6976.43	3859.21	38377.6	16618.5	30553.7	9106.07	3753.97	7553.31	6981.63	4790.77	15009.2	20489.7	15483.5	3510.2	5754.83	16497.2	7045.44	20532.5	30113.9	85991.8	21594.4
HSD11B1	878.27	353.17	883.06	72.97	714.42	1034.49	147.15	285.68	3158.84	1495.13	6963.52	1593.86	994.72	1285.97	227.57	1139.62	1099.38	398.2	492.96	139.61	88.12	1742.18	931.71	3410.05	523.19	5218.33	124.11	787.36
ICAM1	1683.59	1151.25	835.93	1508.32	1268.32	1598.72	2306.18	412.65	871.94	6494.87	1443.21	2892.96	2236.5	268.24	631.77	2940.45	427.27	4775.71	1302.1	749.1	4068.56	1100.06	2257.13	867.68	2063.13	2684.13	2068.97	2197.7
ICOS	128.77	24.24	74.42	22.29	28.74	3.99	47.89	26.92	0.36	125.08	69.54	85.81	108.42	112.48	190.83	365.61	14.18	58.3	31.04	64.64	30.63	58.84	87.42	61.82	106.51	47.69	89.31	55.95
ICOSLG	186.18	180.05	193.48	202.38	201.02	238.2	214.38	256.75	143.36	324.25	250.42	252.11	223.12	184.05	542.69	272.26	367.72	270.16	212.96	1387.94	188.01	152.22	191.06	167.47	300.52	173.02	242.85	392.21
IDO1	434.95	121.18	305.1	124.55	107.67	118.97	200.51	87.99	25.66	1449.26	175.34	661.46	308.43	112.48	283.25	274.21	35.92	149.75	80.87	404.7	277.84	814.81	1571.25	174.21	1310.25	1397.79	5826.65	209.09
IFI27	2213.02	7490.93	10584.3	7109.45	1765.93	9197.61	16715	6719.28	1861.21	3998.62	5362.89	5329.14	2144.55	4056.03	1505.87	3346.9	5252.07	2596.1	1822.54	3854.17	9529.37	8274.72	4329.09	1167.78	37339.7	9328.02	8142.06	1826.1
IFI35	449.3	399.91	453.93	274.78	288.19	291.43	1374.47	411.04	190.05	821.57	368.16	814.96	255.35	180.89	368.99	311.16	229.71	314.37	466.07	214.57	852.02	244.31	639.33	455.2	1474.49	495.16	729.07	501.44
IFI6	830.43	782.51	6702.32	745.39	564.11	708.74	4499.36	2355.75	674.47	1224.74	1144.59	1086.44	388.05	6970.27	2089.35	577.59	345.98	1510.87	3546.81	1945.28	4058.5	935.05	578.66	1645.45	8392.67	2323.52	1439.45	1885
IFIH1	294.62	495.13	349.75	215.05	246.32	182.84	594.32	296.93	187.13	438.93	352.8	262.06	333.08	335.6	314.43	353.94	116.27	584.15	454.2	2185.39	661.58	267.34	289.65	529.94	1031.36	487.46	343.17	438.25
IFIT1	291.43	306.42	840.89	244.01	613.52	206.26	753.34	451.22	420.59	652.58	1226.5	499.42	299.9	1273.34	266.54	352	149.36	684.75	1923.79	605.69	2080.86	463.05	421.09	838.46	4432.02	1696.84	648.2	654.57
IFIT2	240.4	285.65	478.74	162.56	485.86	167.94	372.33	268	447.82	477.55	670.2	220.84	214.59	190.36	178.58	546.47	70.9	337.23	1271.25	321.04	979.21	347.92	485.97	709.77	602.56	458.88	266.39	553.91
IFIT3	159.07	124.65	510.98	187.9	373.3	146.64	389.41	243.89	195.88	688.79	361.34	293.33	144.44	161.95	109.54	149.75	59.55	430.21	556.23	294.97	1160.3	313.39	563.49	823.29	1787.55	549.03	525.37	517.5
IFITM1	2472.95	3303.14	4767.53	4807.09	2658.89	2454.63	8041.53	1301.43	3042.11	4858.07	5903.83	7601.86	1352.09	3126.71	1970.2	2919.06	2505.04	2768.33	4059.35	6355.17	8362.33	3323.19	8501.67	2018.6	26596.4	8179.11	11416.6	4216.29
IFITM2	1329.57	2936.13	1887.66	790.64	2011.65	1505.03	791.76	1646.97	1811.6	1392.52	2016.58	1485.83	1045.91	542.93	1037.09	3226.33	623.9	1882.77	1790.12	299.32	1508.84	952.96	1843.41	3141.42	893.57	2719.31	551.98	1763.99
IFNG	82.52	22.51	79.38	0	5.41	0	21.21	0	0	99.74	49.06	24.7	56.28	71.44	118.45	260.6	2.84	24.77	4.15	52.69	19.13	28.14	122.81	35.4	105.41	23.5	111.83	7.76
IL10	12.36	55.4	12.4	12.33	16.39	21.03	18.01	14.06	4.26	40.59	2.99	84.39	25	5.13	9.33	0	9.45	15.62	8.11	26.62	47.16	16.63	18.33	3.37	22.74	8.11	40.18	48.46
IL10RA	873.49	908.88	630.05	768.92	713.73	1047.27	1125.81	1671.08	388.49	530.66	405.7	542.06	327.39	123.01	254.3	422.01	164.48	213.77	905.04	432.95	643.62	593.52	1256.11	440.02	705.07	392.91	289.94	1669.76
IL12RB2	55.42	39.82	49.61	23.19	11.58	0	24.41	9.24	1.34	20.07	13.22	19.01	19.31	39.86	39.39	68.07	2.84	6.48	13.64	34.22	9.07	15.35	30.12	13.49	21.63	30.1	11.52	58.09
IL15	139.93	129.84	153.79	101.02	104.93	87.03	122.6	84.78	47.06	70.77	35.41	40.33	77.14	30.39	38.28	128.35	6.62	62.87	95.9	264.55	60.81	134.31	122.81	150.05	80.06	56.48	43.25	68.8
IL17A	0	0	2.48	3.28	0	0	3.07	1.21	3.28	0	0	0	0	0	0	0	0	0	0.99	0	1.89	0	0.63	0	0	0.41	1.28	0
IL18	795.35	1127.02	657.33	847.66	1958.11	561.83	929.43	1470.18	86.94	549.98	310.14	374.35	298.95	188.26	921.28	785.68	350.71	158.9	663.8	130.92	294.37	527	1682.47	227.04	493.43	813.99	1418.98	970.48
IL1A	200.53	22.51	39.69	32.24	23.25	257.36	52.16	20.49	0	43	35.41	1.95	71.45	128.27	230.91	270.32	15.12	21.72	0	44	193.04	39.65	0	8.43	96.59	0.41	16.63	0.27
IL1B	181.4	62.32	146.35	150.8	217.49	99.8	173.83	420.68	50.95	344.77	115.61	210.89	175.72	97.75	217.55	383.11	63.33	107.08	53.19	72.25	783.75	202.1	180.11	88.79	132.97	80.67	74.98	115.92
IL2	36.28	3.46	39.69	1.47	0.6	0	4.14	2.81	0	43	32	0.53	21.21	70.38	75.02	140.02	9.45	24.77	0	19.01	6.92	5.12	14.96	0	20.53	0	3.33	5.62
IL21R	119.2	77.9	64.49	76.59	64.43	167.94	118.33	30.13	22.74	539.11	90.01	252.11	113.16	23.02	95.07	29.17	34.03	139.08	111.72	134.18	52.91	130.47	302.28	86.54	347.92	71.88	354.43	144.84
IL2RA	447.71	247.56	156.27	388.82	56.2	172.19	117.26	92.82	31.49	670.69	78.07	230.79	291.37	111.43	214.21	344.22	26.47	91.83	22.34	178.72	382.76	140.7	177.58	67.44	200.21	118.05	181.44	121.28
IL2RB	492.36	278.72	181.08	123.65	88.46	42.32	148.21	71.92	92.77	1192.15	540.51	699.83	443.98	183	262.09	410.34	103.98	300.65	262.79	313.44	85.97	236.64	325.03	248.39	827.43	409.4	614.42	504.65
IL2RG	596.01	543.6	439.05	1358.09	1844.86	514.99	327.51	213.36	529.53	577.74	537.1	425.51	1645	105.11	282.13	550.36	159.76	344.85	256.47	1188.03	3502.29	708.64	1509.74	432.16	528.7	817.29	1311.5	415.77
IL4	18.74	0	44.65	0.57	0	0	9.47	2.81	0	17.65	8.11	0	27.85	65.12	99.52	235.31	0.95	6.48	0	14.67	1.17	8.95	0	0	18.33	0.41	3.33	0.27
IL6	74.55	148.88	89.3	507.37	30.11	155.16	30.82	17.28	27.6	294.08	49.06	5033.5	129.27	115.64	137.38	334.5	32.14	70.49	46.86	17.93	519.29	186.75	801.95	8.99	2965.94	56.48	30.96	1082.92
IL7R	611.96	462.23	367.11	315.51	299.86	176.45	299.76	89.6	73.32	1037.64	509.8	805.01	775.75	168.26	281.02	460.9	111.55	311.32	687.53	126.57	454.62	342.81	351.16	304.59	373.27	602.9	273.56	2683.87
IRF1	141.53	197.36	310.06	153.51	133.76	148.77	225.05	300.14	122.93	471.52	257.24	651.51	319.8	96.69	178.58	235.31	102.09	280.83	367.99	183.07	194.48	271.18	511.25	402.37	798.77	236.79	401.51	395.42
IRF4	355.22	157.54	292.7	119.12	79.53	1111.14	126.87	269.61	56.78	347.19	226.53	254.95	275.25	106.17	254.3	497.85	17.02	126.89	80.08	123.31	62.97	153.5	343.57	101.15	345.72	52.09	186.55	280.84
IRF9	2051.96	1746.79	2840.18	1834.12	2028.81	2297.07	1975.33	2627.36	1816.46	2264.04	2344.21	2576	1244.97	1714.32	3325.34	1312.7	2261.15	1552.02	2510.67	2176.7	3076.87	2389.42	2547.83	3875.36	3854.41	3100.82	3853.13	2302.64
ISG15	938.87	1191.07	3145.28	1560.81	1007.5	1047.27	2191.98	1198.57	747.43	1853.63	1340.83	1966.25	555.84	6388.26	1468.01	882.91	513.3	2009.28	1548.88	1556.33	5239.2	2067.08	1054.73	1501.59	14457.6	4232.14	3385.34	1286.39
ITGA1	3434.55	2089.57	3452.86	2952.72	2733.02	13500.6	2059.64	4581.71	3082.97	3632.87	2618.95	3681.81	1601.39	1440.68	1344.42	2010.86	1290.33	3138.71	4599.57	592.66	668.77	4120.09	3066.87	1874.18	7422.63	2344.41	2485.58	3369.23
ITGAE	82.52	48.47	89.3	120.93	26.68	133.87	48.96	46.21	15.93	261.48	35.41	175.36	71.45	12.5	40.5	66.12	58.61	75.07	36.58	163.51	76.62	52.44	602.25	140.49	211.23	55.38	398.44	66.66
ITGAL	508.3	432.8	429.13	162.56	310.15	159.42	410.75	123.35	201.72	1176.46	779.41	756.69	353.93	99.85	291.04	241.15	219.31	299.12	460.53	185.24	409.34	340.25	686.51	396.19	1086.48	708.45	609.3	764.87
ITGAM	521.06	562.64	372.08	530	1032.21	534.15	759.74	353.18	276.62	932.62	366.46	503.69	611.76	112.48	308.86	534.8	335.58	567.38	349.8	1343.39	743.5	290.36	558.44	318.08	373.27	492.96	547.89	704.9
ITGAX	1375.81	881.18	736.71	766.21	630.68	962.1	1277.36	581.4	181.29	734.66	554.16	664.3	324.54	177.73	362.31	758.45	368.67	450.02	916.91	512.26	972.74	661.31	758.13	391.69	400.83	395.11	364.66	1499.49
ITGB2	1356.68	1810.84	1798.36	1682.08	2522.99	928.04	1626.34	1299.82	704.63	2470.45	2057.53	2230.62	1366.31	195.62	773.19	1318.54	1607.95	1062.75	1010.24	994.64	2269.86	2280.7	2841.05	976.15	2510.68	1828.77	1821.26	1372.05
KIR2DL3	5.98	5.19	9.92	12.33	1.29	6.12	11.61	0	7.17	14.03	13.22	27.54	4.15	5.13	3.76	5.83	0	9.53	16.81	29.88	7.64	30.7	20.01	28.66	26.04	47.69	0.26	28.11
KIR3DL1	1036.14	38.09	756.55	93.78	24.62	116.84	217.58	356.4	58.73	354.43	434.71	233.63	351.09	824.99	1777.57	1835.84	14.18	510.99	31.04	570.93	27.04	903.07	57.93	125.88	423.98	57.58	54.51	46.32
KIR3DL2	76.15	8.66	76.9	0	4.03	6.12	4.14	30.13	0	56.28	33.7	3.38	53.44	105.11	293.27	326.72	0	23.24	0	25.53	4.76	38.37	0	5.62	41.47	2.61	11.52	2.41
KLRB1	275.48	545.33	287.74	132.7	372.61	93.42	174.89	137.82	168.65	203.54	586.59	334.55	250.61	28.28	63.89	60.29	79.4	140.61	386.18	59.21	40.69	259.66	384.02	133.75	65.73	314.85	158.92	763.8
KLRD1	52.23	25.97	195.96	7.81	2.66	8.25	18.01	41.39	11.06	169.75	178.75	50.28	84.72	328.23	254.3	447.29	13.23	128.41	3.36	51.61	3.32	81.86	11.59	18.55	59.11	27.9	22.78	16.33
KLRK1	173.42	214.67	171.15	136.32	95.32	63.61	151.41	33.35	74.29	336.32	212.88	279.12	67.66	108.27	87.27	256.71	37.81	62.87	140.2	101.58	68.72	194.43	503.67	250.08	209.03	244.49	154.82	469.31
LAG3	84.12	126.38	138.91	50.34	122.77	91.29	74.57	36.56	66.51	237.34	95.13	171.09	69.55	33.55	16.01	56.4	12.29	43.06	75.34	155.91	315.92	76.75	292.17	155.1	775.62	132.34	109.78	144.84
LCK	219.67	266.61	223.25	84.73	128.26	50.83	116.2	57.46	48.03	440.13	325.5	290.49	159.61	129.32	279.91	202.25	70.9	152.8	158.39	104.84	95.31	158.61	356.21	201.19	501.14	277.47	278.68	259.42
LILRB2	449.3	685.56	332.39	209.62	187.98	176.45	231.46	160.32	131.68	801.05	767.47	702.68	317.91	215.62	406.85	900.42	169.21	381.43	286.52	234.13	228.25	245.59	335.15	170.84	862.71	423.69	296.08	515.36
LY9	200.53	145.42	186.04	53.06	74.04	82.77	91.65	133	34.41	166.13	313.56	161.14	249.66	178.79	168.56	453.13	25.52	87.26	68.22	117.88	52.91	130.47	177.58	79.24	96.59	162.03	72.93	324.74
LYZ	11465.4	14524.8	22158.3	3906.61	6331.63	8324.66	9557.02	16648.5	2256.14	17404.5	13006	7962.89	6675.6	1625.91	14422.5	3027.96	40885.1	4923.55	2552.59	12378.4	4138.27	6354.74	13569.1	3011.05	7290.35	12818.7	16914.4	5416.74
MAGEA1	7.57	0	32.25	0	3.35	14.64	0.93	4.42	419.61	3.17	4.69	0	31.64	24.07	23.8	66.12	0.95	14.1	0.2	7.06	52.91	10.23	44.45	4.5	16.12	0	0	0
MAGEA12	28.31	3.46	44.65	0.57	1.29	1.86	3.07	20.49	0	15.24	26.88	0	475.26	415.59	53.87	128.35	0.95	24.77	3.36	26.62	1.17	10.23	0.63	3.37	24.94	0	16.63	10.98
MAGEA4	12.36	27.7	39.69	0	0	0	0.93	4.42	0	10.41	1.28	0	308.43	33.55	24.91	60.29	1.89	8	0	7.06	0	0	0	0	11.71	1.51	3.33	0.27
MAGEC2	37.87	0	52.09	1.47	6.78	8.25	11.61	0	0	8	20.05	0	44.91	52.49	61.66	138.08	0	17.15	0.99	10.32	4.76	14.07	8.22	2.81	2.89	1.51	897.96	3.48
MELK	455.68	166.2	230.69	423.21	246.32	206.26	677.57	245.5	380.7	540.32	96.84	435.46	1115.11	520.83	521.54	554.25	1154.21	291.5	197.93	813.21	825.43	176.52	476.7	219.73	897.98	458.88	289.94	186.6
MKI67	270.7	103.87	282.78	365.29	139.25	180.71	376.6	304.97	380.7	671.89	132.68	429.78	1163.45	1111.26	635.11	525.08	1866.02	341.8	144.94	1079.38	798.84	134.31	406.77	255.14	950.89	420.4	302.22	180.17
MLANA	29.9	5.19	39.69	3.28	1.97	0	10.54	0	0	34.55	2.99	0	33.53	90.38	60.55	192.53	1.89	15.62	0	4.89	0.45	12.79	5.69	1.69	20.53	0	6.4	0
MLH1	635.88	495.13	644.93	813.27	635.49	700.22	797.1	1108.56	521.75	496.87	381.81	509.37	456.3	198.78	552.71	630.1	343.14	331.13	723.13	1001.16	393.54	624.22	666.29	560.29	647.75	514.95	390.25	637.44
MMP9	387.11	60.59	116.58	1508.32	28.74	2148.03	82.04	102.46	52.89	447.38	277.72	208.05	470.52	389.28	237.59	443.4	2595.79	257.97	838.6	66.82	1791.25	93.38	171.68	192.19	150.6	148.84	548.91	369.72
MRC1	1047.31	1106.24	751.59	1118.26	398.69	819.45	709.58	223	1030.49	2523.56	919.34	1002.58	305.59	186.15	236.48	305.32	314.78	277.79	451.83	130.92	961.25	433.63	643.54	205.68	500.04	1174.61	567.34	787.36
MS4A1	64.98	27.7	59.53	44.91	45.9	23.15	119.4	36.56	20.79	143.19	153.15	215.16	65.76	49.33	81.7	101.13	23.63	23.24	13.64	1.63	22.01	75.47	75.62	151.73	20.53	75.17	12.54	427.55
MS4A2	9.17	25.97	7.44	45.82	10.21	131.74	32.95	25.31	0	18.86	13.22	70.18	25	6.18	27.14	38.89	0	15.62	45.28	0	7.64	16.63	14.96	9.55	6.2	0	6.4	143.76
MS4A4A	1005.85	2698.95	1002.12	1299.26	851.01	493.69	1035.09	706.76	745.48	2459.59	1811.8	1596.7	823.15	394.54	725.31	1102.67	1172.17	602.44	665.39	640.46	1406.79	725.27	1514.79	304.59	2425.8	1570.41	1284.89	1157.88
MSH2	527.44	559.18	441.53	491.99	632.06	593.76	787.49	510.69	576.23	360.47	235.06	398.51	1080.04	737.64	618.41	458.96	532.2	363.14	921.65	1422.7	538.7	280.13	635.96	815.42	385.4	437.99	453.72	768.08
MSH6	546.58	588.61	399.36	503.75	614.21	459.63	764.01	394.97	581.09	611.54	525.15	621.66	1171.04	592.4	568.3	680.66	712.75	500.32	587.87	1442.26	596.19	402.93	587.93	688.98	691.85	650.18	451.67	490.73
MTOR	473.22	474.35	768.96	746.3	566.17	785.39	773.62	726.05	721.16	580.16	525.15	576.18	331.18	901.82	433.57	490.08	325.18	614.63	555.44	430.78	876.45	727.83	778.36	1057.63	586.02	523.74	397.42	681.34
MX1	1305.65	1635.99	6399.7	1435.92	2765.28	2143.78	11427.9	2243.24	1211.42	2663.59	1789.62	1792.84	1000.41	4245.47	905.7	818.74	731.66	2890.27	2314.51	3514.11	6608.89	2365.12	2507.38	2837.4	14389.3	4275.02	2139.6	2124.88
MYC	2197.07	595.54	478.74	1151.74	976.61	583.12	1018.02	763.02	705.6	1001.43	451.78	1792.84	2152.13	1155.46	2937.84	1141.56	1193.91	1183.16	1692.04	5786.96	1726.58	727.83	1004.17	789.57	866.01	2360.9	546.86	3731.19
NBN	1272.16	1483.64	806.16	1139.07	1566.89	1143.08	1566.58	889.98	1221.15	1055.75	924.46	1198.72	2586.28	709.22	1084.97	939.31	812.01	908.81	927.19	4909.11	889.38	780.27	1331.95	1129.56	1237.49	1361.51	1161.03	1078.64
NCAM1	278.67	202.55	240.61	30.43	374.67	29.54	107.66	197.28	59.7	86.46	182.16	78.71	107.47	259.82	173.01	406.45	31.19	68.97	1829.66	72.25	597.62	457.93	48.66	1533.06	76.75	135.64	17.66	274.41
NCR1	18.74	27.7	17.36	18.67	4.72	18.9	5.2	2.81	12.04	34.55	26.88	36.07	18.37	15.66	31.6	36.95	5.67	15.62	8.9	44	7.64	24.3	25.91	30.91	13.92	21.3	10.49	49.53
NECTIN2	4101.12	3090.2	2780.64	3981.72	1526.39	1822.28	1654.09	2524.5	3548.91	2207.31	1052.44	2219.25	1966.34	1277.55	2583.74	2586.51	2906.79	2800.34	2586.6	1498.75	1665.49	2022.31	2910.15	2335.56	3497.26	2570.89	2654.48	2393.67
NFKBIA	4579.53	3420.86	3100.63	5483.14	4275.28	7313.32	3558.05	4705.47	5131.55	3444.57	5311.69	7236.58	5027.17	1739.58	2874.37	2143.11	3853.98	4211.75	3984.21	8143.46	11403.5	4982.23	4130.24	4248.51	4417.69	4808.24	2769.13	6661.09
NKG7	387.11	747.88	404.32	185.19	232.59	133.87	171.69	105.67	289.27	2538.05	1733.31	1343.7	544.46	256.67	481.45	783.73	339.36	329.61	234.32	404.7	341.08	406.76	1138.15	473.74	3481.82	1351.62	1118.04	610.66
NOS2	79.34	15.58	74.42	21.38	15.01	29.54	94.85	51.03	7.17	43	37.11	16.17	113.16	115.64	111.77	211.98	49.16	46.11	4.15	42.91	10.51	52.44	30.12	19.11	66.83	4.81	235.69	2.41
NT5E	814.48	1592.71	282.78	429.54	141.99	229.68	112.99	179.6	231.88	1020.74	1238.44	857.6	875.29	408.22	1250.88	1201.85	892.36	189.38	869.45	210.23	3848.67	2275.58	114.38	83.17	1334.5	1237.28	470.09	383.64
OAS1	884.65	2276.54	4410.34	691.09	947.1	1577.42	4075.66	2657.9	1069.4	1419.08	1765.73	1534.16	629.77	7253.38	745.35	1176.57	2033.33	829.55	1236.45	1474.85	2597.55	2033.82	1270.44	1152.6	4029.68	2211.38	2963.61	1338.86
OAS2	540.2	1156.45	2376.32	777.07	991.71	904.62	3532.44	1293.39	717.27	990.56	794.77	816.38	389	1144.94	443.59	620.37	397.97	686.27	775.33	904.47	3483.61	1119.24	1923.46	1443.71	3098.21	1524.23	2470.23	833.41
OAS3	481.2	787.7	1163.36	571.63	545.57	372.33	2265.62	637.65	349.58	627.23	422.77	448.26	273.36	1488.04	431.34	408.4	467.92	418.01	420.98	1926.81	2115.35	624.22	482.6	709.77	2205.33	699.65	1014.65	392.21
PDCD1	25.12	3.46	2.48	0	1.29	0	8.4	0	0	15.24	1.28	0.53	5.1	11.45	32.71	31.12	0	1.91	1.78	13.58	11.23	5.12	28.44	7.87	32.66	0	6.4	15.26
PDCD1LG2	184.58	152.35	116.58	254.87	98.06	157.29	116.2	30.13	66.51	405.13	199.23	188.15	137.8	19.87	54.98	54.45	73.73	61.35	154.43	507.91	640.02	182.92	284.59	63.5	608.07	181.82	209.07	165.18
PDGFA	315.35	354.9	166.19	129.98	115.91	221.16	83.11	280.86	123.9	99.74	49.06	87.23	97.99	128.27	149.63	176.97	27.41	134.51	412.28	201.54	45.72	124.08	132.08	204	110.92	57.58	102.62	258.35
PDGFB	189.37	131.57	89.3	130.89	45.9	408.53	69.24	96.03	58.73	170.95	86.6	158.3	54.39	103.01	173.01	194.47	30.25	251.87	645.61	92.89	26.32	88.26	63.83	65.75	113.13	65.28	62.7	347.23
PECAM1	1214.75	2003.01	1257.62	2483.92	1295.09	2252.36	1213.32	1669.47	925.44	2087.81	1598.5	2755.09	662.95	354.55	1005.91	1199.91	727.88	1457.52	2036.89	765.4	642.9	1144.83	2025.41	809.24	2016.84	1496.74	1223.47	3610.18
PIK3CA	618.34	1256.86	384.48	462.12	501.65	638.48	390.48	517.12	317.48	361.67	405.7	498	572.9	264.03	340.04	556.2	426.33	482.03	1161.31	768.66	362.63	434.91	480.07	627.72	263.04	577.62	648.2	855.89
PIK3CD	559.33	595.54	372.08	349.9	399.38	268.01	432.1	219.78	172.54	557.22	325.5	463.89	215.53	189.31	248.73	338.39	119.11	215.29	322.9	721.94	192.32	295.48	563.49	345.61	500.04	314.85	248.99	571.04
PMS2	221.26	221.59	203.4	195.14	284.76	129.61	243.2	298.54	127.79	211.99	197.52	159.72	340.66	259.82	268.77	528.97	287.37	293.03	326.07	254.77	137.71	218.73	244.99	264.13	281.78	271.97	420.96	264.77
PNOC	37.87	31.16	39.69	10.52	1.97	55.09	0.93	18.88	0	46.62	38.82	26.12	32.58	35.65	63.89	215.87	6.62	1.91	16.02	28.79	3.32	8.95	14.11	6.74	26.04	3.71	17.66	46.32
PRF1	280.27	429.34	287.74	211.43	140.62	121.09	120.46	96.03	196.86	548.77	612.18	341.65	235.44	2122.67	142.95	295.6	96.42	172.62	179.74	389.49	239.75	291.64	530.63	252.89	629.01	490.76	303.24	430.76
PSMB10	619.93	770.39	853.29	471.17	440.56	346.78	475.86	451.22	321.37	1624.28	690.68	1048.06	510.34	191.42	515.97	632.04	630.51	619.21	779.28	526.38	706.14	684.34	753.92	599.62	1686.14	837.08	1013.63	992.97
PSMB9	873.49	1137.4	1133.59	739.96	1146.14	478.79	1823.78	533.19	406	2999.15	1107.05	2172.34	1236.44	362.97	807.71	1083.22	812.96	1390.45	983.35	1456.38	2445.2	574.33	2591.64	1627.47	5171.68	3327.3	6843.1	1347.42
PTEN	3753.48	5366.74	2706.23	4011.59	4640.43	7047.18	2628.48	4290.81	4155.9	3071.58	3639.39	3497.03	5173.15	3240.37	2256.37	1660.81	2499.37	2961.91	3814.94	4284.4	721.95	3513.78	3191.58	3939.99	3049.71	4664.22	2759.91	4396.2
PTGER4	227.64	180.05	319.98	364.38	215.43	261.62	289.09	558.9	428.37	415.99	354.51	537.8	737.84	172.47	254.3	377.28	109.65	247.3	148.11	627.42	226.1	383.74	460.69	225.35	410.75	192.81	262.3	178.03
PTGS2	774.62	624.97	81.86	1504.7	32.86	357.43	22.28	139.42	18.85	151.64	115.61	1645.02	387.11	158.79	106.2	534.8	31.19	55.25	49.24	297.14	43.57	79.31	23.38	9.55	78.95	187.32	276.63	604.24
PTPN11	1533.69	1893.94	952.51	1417.82	1973.9	1200.57	1026.55	867.48	2379.68	1314.06	1327.18	1255.58	1951.17	1996.37	1368.91	2362.86	2361.35	1393.5	3533.37	1509.62	1362.24	999	1069.05	1653.88	1323.48	2310.32	2050.55	2818.8
PTPRC	581.66	851.75	342.31	394.25	478.31	180.71	628.47	266.39	159.89	654.99	451.78	588.97	380.47	156.68	255.41	449.24	159.76	239.68	384.6	720.86	404.31	373.51	930.03	343.93	512.17	527.04	356.47	1211.42
PVR	978.74	910.61	932.67	1565.33	638.92	742.8	467.32	1376.96	709.49	944.7	989.3	1190.2	1135.01	812.36	3462.3	1474.11	958.53	1314.24	688.32	1301.02	1136.59	693.29	1005.02	501.84	2903.1	932.73	1666.7	634.22
RAD51	29.9	39.82	64.49	167.99	61.69	35.93	38.29	75.14	102.5	65.94	21.76	38.91	120.74	95.64	111.77	50.56	223.09	53.73	29.46	153.73	124.77	46.05	63.83	69.12	200.21	159.83	46.32	14.19
RB1	798.54	708.06	580.44	819.6	991.71	1289.99	470.52	1172.85	461.44	705.69	699.21	789.38	411.75	687.12	1021.5	1063.77	1863.18	1164.87	1313.96	713.25	661.58	564.1	890.42	1281.3	752.47	727.14	996.23	871.96
RORC	420.6	373.94	672.22	22.29	450.17	52.96	143.94	764.62	737.7	183.02	683.85	146.93	118.85	173.52	81.7	404.51	138.01	62.87	237.48	50.52	34.94	688.17	570.23	795.19	51.4	354.43	26.87	194.1
RUNX3	264.32	228.52	262.93	225.01	257.99	121.09	349.92	239.07	94.72	362.88	335.74	345.92	404.17	607.13	181.92	363.67	61.44	157.37	150.48	908.81	123.33	245.59	430.36	172.53	576.1	221.4	240.8	439.33
S100A12	120.8	283.92	91.78	37.67	20.51	14.64	41.49	59.06	79.16	104.56	88.31	63.07	121.69	224.04	299.95	723.44	26.47	65.92	1.78	139.61	222.5	71.63	85.74	9.55	72.34	61.98	24.82	63.45
S100A8	643.85	3355.08	391.92	848.56	355.45	572.47	452.38	264.79	553.85	1359.93	736.75	1795.69	392.79	3678.2	1755.3	2049.76	279.81	334.18	52.4	464.46	2675.88	634.45	2477.89	70.81	447.13	662.27	195.77	592.46
S100A9	1800	21300.8	1319.63	2168.07	854.44	1081.34	941.17	928.56	1027.57	3005.19	1265.75	3325.05	561.52	9380.39	7499.86	3638.61	2281.95	820.4	117.26	745.85	7906.72	1659.04	6936.11	157.91	1265.05	985.51	328.84	1017.6
SDHA	2168.37	2359.63	2904.67	1978.93	1713.77	1468.84	1882.48	3750.79	3340.74	1868.12	3390.25	2543.31	1222.22	1218.61	1589.39	3037.69	3480.58	2401	3721.61	1533.52	1010.83	2631.18	2951.43	3456.69	1874.64	2288.34	1282.84	2157
SELL	243.59	354.9	168.67	273.88	126.21	70	421.43	348.36	133.63	348.4	506.38	465.31	136.86	198.78	214.21	449.24	94.53	84.21	159.18	66.82	383.47	216.17	612.36	161.29	218.95	273.07	88.29	642.79
SH2D1A	53.82	96.95	59.53	39.48	67.86	14.64	36.15	41.39	28.57	226.48	183.87	185.31	67.66	11.45	27.14	38.89	33.09	35.44	62.68	21.19	48.6	78.03	293.02	94.41	295.01	225.8	131.28	218.73
SIGLEC5	100.07	88.29	74.42	67.54	32.17	50.83	38.29	55.85	19.82	93.7	67.83	73.02	64.81	67.23	176.35	245.04	35.92	65.92	43.7	42.91	60.81	52.44	68.88	19.11	85.57	39.99	29.94	63.45
SLAMF7	262.72	174.85	109.14	136.32	128.26	353.17	54.3	430.33	31.49	318.22	325.5	351.6	204.16	46.18	91.72	79.73	68.06	113.17	194.77	83.11	164.29	173.96	599.72	166.91	511.06	290.66	521.27	354.73
SNAI1	307.37	202.55	183.56	689.28	91.2	391.5	252.8	243.89	191.99	268.73	134.38	441.15	130.22	311.39	250.96	427.84	54.83	218.34	404.37	184.15	440.96	131.75	165.78	62.38	119.74	108.16	49.39	562.48
SPIB	143.12	48.47	59.53	18.67	35.61	3.99	57.5	18.88	307.75	125.08	141.21	57.39	2211.85	101.96	168.56	138.08	8.51	65.92	20.76	16869.8	11.95	43.49	71.41	104.53	56.91	77.37	24.82	160.9
STAT1	2021.66	3754.99	3710.83	1855.84	3545.68	2529.15	9351.04	3220.42	2022.68	5244.33	3243.5	4359.79	5550.42	3845.54	3609.28	2220.9	1618.35	7507.08	1733.17	1788.83	4067.85	2924.1	8066.05	25897.3	17626.8	7731.64	13511.9	1308.87
STAT3	3466.44	3050.39	3837.34	4902.12	4146.93	4490.09	3851.54	4035.27	3527.51	5086.21	3704.24	7840.65	3524.72	2707.83	3218.44	4019.78	3640.34	4178.22	4724.54	3255.54	3135.79	3181.21	5201.19	2985.19	5402.07	5183.15	4231.87	7025.19
STAT4	146.31	174.85	161.23	109.17	98.75	108.32	101.25	83.17	77.21	113.01	178.75	142.67	165.29	81.96	111.77	175.03	26.47	94.88	35	102.67	71.59	152.22	149.77	93.29	103.2	137.84	73.96	82.72
TAP1	919.73	805.01	1188.16	788.83	1032.89	485.18	1862.2	790.34	254.25	904.86	236.77	652.93	340.66	265.09	185.26	295.6	156.92	448.5	571.26	1936.59	2168.53	865.97	2356.56	1434.71	1907.71	738.13	1502.92	808.78
TBX21	151.1	57.13	168.67	28.62	42.47	27.41	40.42	36.56	30.52	100.94	96.84	73.02	111.26	115.64	170.78	406.45	12.29	53.73	42.91	42.91	41.41	116.4	103.43	62.38	106.51	80.67	58.6	95.58
TCL1A	55.42	20.77	44.65	3.28	3.35	0	20.14	18.88	0	59.9	38.82	6.22	35.43	64.07	170.78	239.2	0.95	6.48	12.06	17.93	4.04	24.3	0	10.12	23.84	23.5	3.33	92.36
TDO2	4813.95	4030.25	3336.28	271.16	3363.1	6231.72	531.35	1028.2	7960.27	2989.5	15985.4	3039.36	1842.16	3066.72	475.88	4404.84	1977.56	846.31	1710.23	966.39	394.25	5167.7	4340.05	1688.16	8046.54	13798.3	383.09	1487.71
TFRC	1281.73	1217.04	1203.04	1381.62	1283.42	1732.85	1849.4	2654.68	2054.79	1222.33	1037.08	2894.38	1559.68	1427	2047.04	1680.26	3010.77	2265.35	2153.95	3375.05	2730.49	777.71	2147.59	1701.65	1416.07	1464.86	1523.39	2213.76
TGFB1	1825.51	2610.66	734.23	1608.78	1146.14	1756.27	920.9	1084.46	554.82	1851.22	946.64	2077.11	1642.15	1036.54	3202.85	1575.24	441.45	1410.27	1876.33	1425.96	2822.48	963.19	742.97	1671.87	1842.67	1168.01	900.01	1674.04
TIE1	358.4	309.89	538.27	573.44	203.08	649.12	248.53	422.29	387.51	537.91	373.28	591.81	168.14	170.37	319.99	511.47	117.22	326.56	511.94	143.95	185.13	480.95	365.48	239.4	330.28	265.38	146.63	512.14
TIGIT	95.28	43.28	109.14	42.2	43.84	16.77	84.18	9.24	18.85	186.65	86.6	125.61	80.93	58.81	75.02	198.36	18.91	44.58	40.54	67.9	68	76.75	197.8	109.58	161.63	101.56	129.23	126.63
TLR3	267.51	354.9	280.3	102.83	214.75	125.35	288.02	362.82	115.15	221.65	243.59	203.78	92.3	86.17	101.75	272.26	72.79	309.79	61.89	209.14	27.04	103.61	346.1	327.07	432.8	325.85	619.54	90.22
TLR7	76.15	235.44	208.36	102.83	244.95	84.9	278.42	263.18	38.3	181.82	144.62	127.03	134.01	85.12	165.22	178.92	51.05	189.38	121.21	62.47	24.16	175.24	245.83	68.56	308.24	103.76	215.21	73.09
TLR8	85.71	98.68	158.75	74.78	81.59	74.25	123.67	63.89	65.54	133.53	103.67	82.97	68.61	84.06	82.82	83.62	30.25	62.87	36.58	42.91	117.58	86.98	316.61	48.89	108.72	77.37	127.18	37.75
TLR9	111.23	17.31	69.45	25.91	13.64	50.83	35.09	47.81	8.15	73.18	26.88	31.8	43.96	72.49	113.99	200.31	6.62	43.06	54.77	62.47	22.73	53.72	26.75	20.79	43.68	14.7	9.47	69.87
TNF	202.13	264.87	183.56	87.45	347.22	148.77	170.63	99.24	47.06	192.68	159.98	129.88	273.36	107.22	149.63	239.2	42.54	102.5	72.97	148.3	462.52	145.82	311.55	143.86	148.4	126.85	168.13	29.18
TNFRSF14	230.83	221.59	349.75	188.81	127.58	248.84	196.24	264.79	202.69	209.58	267.48	252.11	123.58	96.69	223.12	307.27	160.7	204.62	678.04	160.25	282.87	235.36	147.25	611.43	225.56	195.01	174.27	504.65
TNFRSF17	133.55	103.87	133.95	25	16.39	476.66	18.01	67.1	27.6	128.71	78.07	38.91	92.3	118.8	207.53	530.91	21.74	40.01	22.34	52.69	6.2	67.79	134.61	26.41	62.42	31.2	135.37	52.74
TNFRSF18	55.42	51.94	62.01	22.29	17.07	25.28	34.02	18.88	13.98	119.05	38.82	118.5	60.07	97.75	68.34	202.25	2.84	44.58	53.19	51.61	30.63	21.75	23.38	19.11	50.29	45.49	80.1	42.03
TNFRSF1A	2075.88	2633.17	2098.51	3226.03	2525.74	2650.51	3832.33	2360.57	2930.25	2404.06	2294.72	3464.34	1162.5	1190.19	1000.34	2921	1627.8	1427.03	2473.5	702.39	3119.98	3086.55	3071.08	2109.08	3538.04	2412.57	1838.66	2520.03
TNFRSF1B	729.97	953.89	786.32	633.17	553.81	408.53	744.8	501.04	358.33	1031.61	1055.85	1694.77	719.83	235.62	515.97	857.63	620.12	536.9	493.75	308.01	1081.26	468.16	1159.21	272.56	1076.56	865.67	659.46	1197.5
TNFRSF4	53.82	13.85	37.21	15.95	13.64	31.67	25.48	41.39	13.01	17.65	6.4	10.48	11.73	29.34	24.91	52.51	0	8	3.36	74.42	15.54	11.51	27.6	20.79	16.12	0	13.56	0.27
TNFRSF9	98.47	25.97	29.77	44.91	24.62	31.67	58.56	4.42	3.28	184.23	67.83	60.23	213.64	91.43	96.18	153.63	26.47	61.35	6.53	62.47	222.5	48.61	111.86	64.63	226.67	52.09	105.69	32.39
TNFSF10	2213.02	2487.74	1793.4	1168.03	4976.06	1217.6	3894.23	1791.62	1232.82	4128.99	4069.41	2038.74	3745.58	898.66	855.59	2041.98	1134.36	2141.89	3321.39	725.2	2933.86	2321.63	6053.91	2173.15	2612.09	4741.18	12693	2278.01
TNFSF13B	304.19	429.34	168.67	180.66	282.7	289.3	442.77	277.64	106.39	723.8	366.46	702.68	223.12	158.79	249.84	361.72	281.7	465.26	362.45	212.4	95.31	173.96	711.79	205.12	645.55	431.39	849.85	468.24
TNFSF18	17.14	19.04	54.57	16.86	229.16	480.92	122.6	713.19	63.59	62.32	8.11	46.02	135.91	51.44	106.2	13.61	13.23	11.05	65.85	3.8	24.88	53.72	161.57	30.35	21.63	23.5	62.7	43.1
TNFSF4	190.96	154.08	188.52	435.88	393.2	947.2	84.18	235.86	89.86	170.95	101.96	162.57	281.89	210.36	170.78	305.32	68.06	108.6	10.48	173.29	56.5	122.8	373.91	95.54	250.92	98.26	230.57	13.12
TNFSF9	33.09	100.41	62.01	146.27	41.1	72.12	184.5	166.75	44.14	353.22	158.27	318.91	25.95	26.18	41.62	97.24	4.73	46.11	25.51	829.5	62.97	147.1	50.35	21.92	884.75	74.07	113.88	81.65
TRAT1	127.18	121.18	203.4	40.39	61	16.77	75.64	20.49	26.63	250.62	216.29	188.15	135.91	72.49	122.9	211.98	23.63	52.2	33.42	64.64	36.38	138.15	187.69	127.01	199.11	213.7	84.19	95.58
TWIST1	103.26	15.58	59.53	85.64	6.78	72.12	10.54	68.71	0.36	39.38	20.05	141.25	40.17	41.97	68.34	182.81	4.73	20.2	19.97	271.07	6.92	16.63	8.22	3.37	42.58	0.41	9.47	19.54
VCAM1	650.23	557.45	590.36	911.91	2356.89	1717.95	801.37	348.36	854.43	1248.88	2006.34	1726.04	8909.85	294.56	370.1	1808.61	492.5	523.18	942.22	671.97	124.77	431.07	5319.15	500.72	1680.63	1612.18	959.38	1070.07
VEGFA	3393.08	801.55	709.42	1748.15	1705.53	1724.34	750.14	1174.46	2464.31	3568.9	4320.26	5071.88	10373.4	3496.12	6895.23	3080.47	6459.22	5899.04	10542	1315.14	4295.65	2347.21	1620.12	2240.58	1589.14	3465.83	7308.84	6651.45
VTCN1	293.02	1133.94	208.36	74.78	1212.72	112.58	228.26	232.64	4616.97	96.11	107.08	9.06	149.18	135.64	205.3	451.18	36.87	251.87	7242.13	61.38	18.41	110.01	74.78	1190.26	185.88	514.95	22.78	4190.59
ZAP70	285.05	102.14	104.18	55.77	39.04	48.7	88.45	28.53	22.74	400.3	209.46	446.83	264.82	434.53	139.61	223.65	54.83	195.48	337.14	115.71	49.32	106.17	123.65	129.25	350.13	175.22	174.27	939.42
ZEB1	285.05	159.27	367.11	764.4	633.43	1964.93	417.16	716.41	193.94	627.23	441.54	809.28	593.75	267.19	405.73	651.49	116.27	625.3	867.87	129.83	243.34	446.42	447.21	760.35	741.45	329.14	416.87	809.85
CXCL2	2893.95	1748.52	1145.99	444.93	579.21	263.75	1249.61	1372.14	1720.16	3380.59	5955.02	7462.57	980.5	953.39	769.85	4947.43	635.24	1960.51	1729.21	344.95	732.72	1431.35	3614.56	619.29	1134.98	4410.25	2179.52	8795.34
FCGR3B	2040.79	2816.67	1530.47	3562.7	6082.48	3444.68	2491.88	1558.58	1601.49	6540.74	4183.74	6169.15	2019.42	1112.31	2012.52	3718.35	2780.12	3406.97	3463.76	1943.11	2303.63	2468.73	5941	1810.11	9731.99	6104.47	5593.27	2293
GZMM	90.5	57.13	101.7	24.1	23.94	0	25.48	42.99	17.87	109.39	95.13	117.08	43.96	64.07	83.93	208.09	14.18	36.96	25.51	47.26	22.01	67.79	22.54	48.33	71.24	60.88	29.94	50.6
HLA-DQA1	1592.69	353.17	4.96	1730.95	3799.63	2267.27	4785.38	3790.97	6.2	6758.02	8001.03	5169.95	0	693.44	0.42	3.89	91.69	2077.87	6474.91	0	1.89	16.63	0	3871.42	5833.08	0.41	3.33	152.33
HLA-DRB1	8569.42	18743.8	6506.36	4068.6	7355.69	4828.62	14560.2	2919.87	2265.87	22552.7	19420.5	17758.8	7094.58	1072.32	2492.44	1645.25	1666.56	5920.38	13127.6	7136.32	5740.08	1259.95	2373.41	2235.52	8527.15	3037.05	39684.7	8475.15
HLA-E	6510.69	10219.3	6553.49	3836.92	5874.52	2878.33	4751.23	3218.81	3027.52	7664.54	9139.22	8655.08	3624.25	2156.35	3991.21	3945.88	3952.29	4902.22	6139.54	3630.36	4257.56	5033.39	7976.73	6563.83	8849.03	8746.42	15327.8	7999.68
OAZ1	6926.9	11815.5	2832.73	3975.39	5472.99	3089.11	3052.18	4056.16	4676.31	7700.75	6924.27	6456.26	7036.76	3240.37	4133.74	9144.18	6480.01	8888.01	9238.48	8921.36	4841.8	3202.95	6844.27	4036.64	5834.18	7751.43	9941.57	7901.16
PF4	25.12	43.28	29.77	7.81	0	10.38	36.15	20.49	1.34	23.69	103.67	138.4	25.95	40.91	50.53	628.15	5.67	11.05	10.48	20.1	3.32	1.28	2.32	6.74	8.41	18	29.94	5.62
PRR5	265.91	394.72	225.73	260.3	139.25	182.84	205.84	457.65	245.49	321.84	412.53	382.87	215.53	548.2	355.62	272.26	393.24	256.45	259.63	512.26	103.93	188.03	100.06	126.44	225.56	236.79	153.8	216.58
STK11IP	184.58	235.44	66.97	67.54	72.67	67.87	71.37	47.81	72.35	123.88	86.6	166.83	185.2	340.86	167.44	130.3	133.29	123.84	42.91	190.67	72.31	79.31	62.14	212.99	261.94	77.37	110.81	74.16
TPSAB1	648.64	394.72	265.41	2936.43	94.63	4822.23	696.78	758.19	49.97	588.61	301.61	1717.51	480.95	174.58	283.25	906.25	34.98	465.26	871.82	78.77	95.31	552.59	462.38	134.31	484.61	217	638.99	3356.38
UBB	17569.8	26333.4	25742.7	14768.6	33340.1	14937.8	8632.79	37301	23753.6	14617.4	30556.6	14215.4	15666.6	13862.8	12782.3	16050	16743.1	11591.9	10286.5	14617.6	10953.7	17331	29446.3	12068.9	14564.6	26293.4	16218.4	11659.9
