# Supplementary material for: Clinical and biomarker analyses of sintilimab plus gemcitabine and cisplatin as first-line treatment for patients with advanced biliary tract cancer
Source: Nat Commun. 2023 Mar 11;14:1340. doi: 10.1038/s41467-023-37030-w (PMC10008621; doi:10.1038/s41467-023-37030-w)
Supplement: Supplementary file 5 — Source Data [file 41467_2023_37030_MOESM5_ESM.xlsx]

## Sheet: Figure2-3
ID	Best of response	diag_time	progression_time	PFS（day）	PFS（mon）	PD（PD=1）	PFS（mon）	PD （YES=1）	OS（mon）	DEAD（YES=1）
1	SD	2021-12-11	2022-03-10	89	2.96667	0	4.93333	0	5.16667	0
2	SD	2021-01-23	2021-04-30	97	3.23333	1	3.23333	1	7.96667	1
3	PD	2021-09-07	2021-10-27	50	1.66667	1	1.66667	1	4.83333	1
4	PR	2020-08-20	2022-01-01	499	16.6333	0	20.8667	0	21.1	0
5	SD	2020-11-27	2021-05-01	155	5.16667	1	5.16667	1	8.53333	1
6	SD	2021-10-16	2021-12-06	51	1.7	1	1.7	1	7.03333	0
7	PR	2021-01-08	2022-03-10	426	14.2	0	16.1667	0	16.4	0
8	SD	2021-08-04	2021-12-09	127	4.23333	1	4.23333	1	9.46667	0
9	PR	2021-06-16	2022-03-10	267	8.9	0	7.43333	1	11.1	0
10	PR	2021-12-04	2022-03-10	96	3.2	0	5.16667	0	5.4	0
11	SD	2020-08-19	2021-07-15	330	11	1	9.03333	1	9.03333	1
12	SD	2020-12-31	2021-12-16	350	11.6667	1	11.6667	1	16.6667	0
13	PR	2020-09-22	2022-03-10	534	17.8	0	8.66667	1	8.66667	1
14	SD	2021-07-15	2021-11-03	111	3.7	1	3.7	1	5.2	1
15	PR	2021-04-14	2021-12-04	234	7.8	1	7.8	1	13.2	0
16	SD	2021-01-07	2021-09-15	251	8.36667	1	8.36667	1	15.9333	1
17	PR	2021-11-30	2022-03-10	100	3.33333	0	5.16667	1	5.53333	0
18	PD	2021-04-03	2021-06-01	59	1.96667	1	1.96667	1	4.46667	1
19	PR	2021-06-20	2022-01-01	195	6.5	0	10.7333	0	10.9667	0
20	PR	2020-10-20	2021-08-10	294	9.8	1	9.8	1	19.0667	0
21	SD	2021-08-14	2021-10-09	56	1.86667	1	2.3	1	9.13333	0
22	PR	2021-05-01	2022-01-01	245	8.16667	0	12.4	0	12.6333	0
23	PD	2021-11-23	2022-01-15	53	1.76667	1	1.76667	1	5.76667	0
24	PD	2020-08-20	2020-11-05	77	2.56667	1	2.56667	1	8.93333	1
25	PD	2020-11-09	2021-04-08	150	5	1	5	1	8.66667	1
26	SD	2021-06-10	2021-10-15	127	4.23333	1	4.23333	1	9.83333	1
27	PR	2021-03-20	2022-01-01	287	9.56667	0	10.8	1	14.0333	0
28	SD	2021-04-01	2021-06-30	90	3	1	3	1	13.6333	0
29	SD	2020-12-01	2021-04-15	135	4.5	1	4.5	1	5.53333	1
30	SD	2021-09-03	2022-01-12	131	4.36667	1	4.36667	1	8.46667	0

## Sheet: Figure4-5
ID	Group	Total.TILs.Score	sample	CTL.Levels	IFNSignature	Teff.Score	Chemokines	Immune.Signature	Tcell.Markers	GEP.Score	B cells	CD45	CD8 T cells	Cytotoxic cells	DC	Exhausted CD8	Macrophages	Macrophages M1	Macrophages M2	Mast cells	Neutrophils	NK CD56dim cells	NK cells	T cells	Th1 cells	Treg	Angiogenesis.Score
1	Non_PR	6.42833	210108142	6.32	2.85393	7.82714	7.9525	6.49714	8.23167	-0.09787	4.23625	9.3	5.995	6.29	6.62333	5.505	10.0825	6.94333	9.6	7.065	6.70857	5.06	2.38	6.42833	5.34	6.47	11.647
2	Non_PR	7.445	210903500	8.606	2.79741	8.7957	8.4025	8.12	9.155	-0.332915	7.275	8.81	8.48	8.053	8.77667	7.08	10.5075	8.22333	10.335	7.945	9.17143	6.65	5.21	7.445	8.67	6.91	11.9749
3	PR	6.13167	200805000	8.236	2.8941	9.40903	8.1075	7.33571	8.43	-0.172407	4.755	9.49	7.665	7.289	6.07	6.5225	9.9125	7.23333	9.055	4.07	6.56286	6.45	5.46	6.13167	5.42	6.47	11.7737
4	PR	7.05167	201109425	7.696	2.78102	8.5925	7.92	7.44143	8.82167	-0.271313	4.75375	8.54	7	7.623	7.47667	6.0475	9.7075	6.82333	9.33	6.3325	7.30286	6.7625	4.6	7.05167	6.86	6.33	12.3546
5	Non_PR	6.43833	211006645	7.04	2.80383	8.05888	8.055	7.03143	8.51167	-0.236632	3.30875	7.91	6.71	6.723	7.35667	4.9775	9.5275	6.70333	9.16	6.08	7.13	5.9775	3.97	6.43833	5.75	6.45	13.434
6	Non_PR	7.25	210801698	8.374	3.00027	8.29335	8.9325	7.69714	9.31667	-0.229706	5.895	8.57	9.18	7.076	8.42	6.595	9.8775	7.48333	9.465	6.965	6.99286	5.7675	4.2	7.25	6.8	7.4	12.9818
7	Non_PR	7.97333	210608095	8.536	2.80092	8.70338	8.7825	8.84	9.88	-0.0531939	5.18375	8.82	7.99	8.331	9.48	6.46	11.1225	7.86333	10.83	5.97	6.97143	6.015	4.75	7.97333	6.6	6.12	12.6442
8	PR	7.81833	211202349	8.424	3.11672	8.39149	9.075	8.64	9.82167	0.0178939	4.07	9.04	7.275	7.956	8.99	5.9475	10.6825	7.77667	10.655	3.91	6.20143	4.745	4.41	7.81833	6.33	6.62	12.5486
9	Non_PR	7.61333	200804996	8.166	2.73947	7.84132	8.7725	8.47	9.64833	-0.0814197	3.75375	9.73	7.88	7.576	7.39333	5.74	10.9625	7.28667	10.665	6.205	7.16857	4.255	4.79	7.61333	5.84	5.25	11.7678
10	Non_PR	6.70167	201211894	6.868	2.66147	7.69461	8.08	7.11429	9.08667	-0.2798	2.86	8.9	6.335	6.195	5.73	5.6	9.7475	7.28667	9.185	4.37	6.32714	3.25	2.24	6.70167	5.41	5.45	12.4817
11	PR	7.10667	TIS87005201F1R1	7.242	2.40663	7.85902	7.5775	7.38571	8.865	-0.172723	5.37375	8.82	5.865	6.738	8.56333	4.685	9.6975	6.83667	9.13	6.905	6.64286	3.2725	0	7.10667	4.11	7.07	12.3039
12	Non_PR	7.80833	210708298	8.532	2.9246	8.46932	8.9675	8.35714	9.545	0.0833767	5.08125	9.2	8.235	7.941	9.16667	6.4975	11.0525	7.86667	11.185	8.32	7.50857	5.595	5.17	7.80833	6.19	6.47	12.9627
13	PR	7.705	220316522	8.26	2.61549	8.07663	8.5525	7.93857	9.14667	-0.238048	6.83375	10.24	7.635	7.531	8.21333	5.97	9.0875	7.24333	8.155	8.83	7.11	4.6975	5.63	7.705	6.58	5.66	13.6622
14	Non_PR	4.92167	210101514	6.404	2.05251	7.4443	6.1425	5.31857	7.07833	-0.363196	4.9625	7.5	5.26	6.045	8.83	4.545	9.395	6.93	8.9	9.0225	6.43429	4.87	4.24	4.92167	4.78	4.88	12.9556
15	PR	7.52	211118556	8.482	3.69508	8.72812	9.88	8.30143	10.055	0.187752	4.12125	8.48	7.895	7.43	7.02333	5.68	10.3875	7.67333	10.09	5.9225	6.23857	4.4425	3.39	7.52	5.87	6.75	12.8591
16	Non_PR	5.155	210403097	5.966	2.04727	7.72467	6.085	6.12429	7.67833	-0.459776	2.74	7.32	4.385	6.285	7.95333	4.9275	9.6975	5.68	9.715	2.3075	5.41286	3.3075	3.59	5.155	4.93	4.24	13.1356
17	PR	8.36333	210609621	9.682	3.23548	9.42757	9.725	9.43571	10.2733	0.400205	4.48125	9	9.575	8.249	7.76667	7.5725	11.385	8.53333	11.51	6.0925	7.32143	6.81	3.8	8.36333	6.74	5.77	11.7143
18	PR	5.965	201003272	7.336	2.80716	8.52198	8.3375	6.83857	8.805	-0.0535644	2.45375	8.66	6.365	6.235	9.12333	5.62	10.56	7.79667	10.23	4.04	7.65714	3.915	2.93	5.965	5.37	4.97	12.424
19	Non_PR	5.925	210807262	8.654	2.56729	9.45842	7.0975	7.42714	7.60833	-0.465155	5.55	7.29	8.685	7.204	8.15	6.1375	8.955	6.68333	8.765	6.015	7.1	5.825	3.97	5.925	6.85	6.55	12.2147
20	PR	7.24833	210417195	7.724	3.06359	8.82257	8.51	7.39571	8.85333	0.0397889	4.7675	8.43	7.16	7.056	7.39	5.76	8.675	6.87	7.935	4.72	4.71143	5.185	4.95	7.24833	5.96	5.43	12.4113
21	Non_PR	5.37333	211113939	5.948	2.10346	7.8552	6.7175	6.42143	7.82667	-0.452011	2.84375	7.32	5.045	5.655	6.54667	4.1825	10.555	5.82333	10.255	2.4925	5.59	2.23	2.5	5.37333	3.62	2.24	13.6731
22	Non_PR	7.28833	200804597	8.05	3.093	8.33981	8.96	7.71429	8.915	-0.175592	5.39875	9.18	7.825	7.467	8.26	6.385	10.385	7.45667	9.975	6.33	7.31	6.4375	4.23	7.28833	7.24	7.44	12.3306
23	Non_PR	5.835	201102590	6.748	2.24492	7.51185	7.0975	6.44286	8.17333	-0.347777	3.3825	8.62	5.635	6.284	7.69667	5.175	10.155	6.9	10.385	8.2275	7.33571	4.1075	4.22	5.835	4.84	5.89	12.9459
24	Non_PR	8.46167	210605440	9.364	3.31183	9.14994	9.94	9.34143	10.1917	0.295116	6.075	9.36	9.21	8.437	10.43	7.4325	11.49	8.22	11.7	6.75	7.3	6.7925	5.11	8.46167	6.66	8.68	12.171
25	PR	8.275	210310295	8.876	3.4223	9.11826	10.055	8.50571	10.0633	0.170185	4.445	9.86	8.38	8.043	7.17	6.73	10.48	8.1	10.14	5.9825	7.78571	4.605	4.7	8.275	6.69	6.32	11.9928
26	Non_PR	5.805	210400367	6.232	2.1485	7.71195	6.78	5.99286	7.52333	-0.420715	4.245	8.06	6.525	5.722	6.14667	5.915	9.505	6.28333	8.415	6.3725	6.32	4.575	1.49	5.805	5.19	5.48	12.3789
27	Non_PR	7.33833	201107969	7.804	2.86242	8.58617	8.435	7.72857	8.94667	-0.181641	5.675	8.42	7.3	7.678	7.57667	6.7325	10.4075	7.41667	10.15	6.155	7.27857	6.285	4.12	7.33833	7.4	7.04	11.1766
28	Non_PR	6.98167	210901966	7.686	2.77033	8.49635	7.9025	7.55286	8.70833	-0.426226	6.04125	8	7.66	7.31	7.21333	6.14	9.815	7.25333	9.57	6.8875	8.22857	6.87	4.98	6.98167	7.42	7.26	12.9297
